# Supplementary material for: Indian Ornamental Tarantula (Poecilotheria regalis) Venom Affects Myoblast Function and Causes Skeletal Muscle Damage
Source: Cells. 2023 Aug 15;12(16):2074. doi: 10.3390/cells12162074 (PMC10453882; doi:10.3390/cells12162074)
Supplement: Supplementary file 1 [file cells-12-02074-s001.zip]

Archive with 1 entries (1 files):
- cells-2473978-SI.pdf
